# Supplementary material for: High-Resolution Cryo-Electron Microscopy Structure Determination of Haemophilus influenzae Tellurite-Resistance Protein A via 200 kV Transmission Electron Microscopy
Source: Int J Mol Sci. 2024 Apr 20;25(8):4528. doi: 10.3390/ijms25084528 (PMC11050165; doi:10.3390/ijms25084528)
Supplement: Supplementary file 1 [file ijms-25-04528-s001.zip]

Archive with 1 entries (1 files):
- ijms-2965108-supplementary.pdf
